# Supplementary material for: Progress and Challenges of Additive Manufacturing of Tungsten and Alloys as Plasma-Facing Materials
Source: Materials (Basel). 2024 Apr 29;17(9):2104. doi: 10.3390/ma17092104 (PMC11084790; doi:10.3390/ma17092104)
Supplement: Supplementary file 1 [file materials-17-02104-s001.zip]

Archive with 1 entries (1 files):
- materials-2965634-supplementary.pdf
